# Supplementary material for: Systematic Analysis and Expression Profiles of the 4-Coumarate: CoA Ligase (4CL) Gene Family in Pomegranate (Punica granatum L.)
Source: Int J Mol Sci. 2022 Mar 23;23(7):3509. doi: 10.3390/ijms23073509 (PMC8999076; doi:10.3390/ijms23073509)
Supplement: Supplementary file 1 [file ijms-23-03509-s001.zip › Fasta S1. 20 sequences of 4CL in pomegranate and other plants.fa]

>Pt4CL2
MMSVATVEPPKPELSPPQNQNAPSSHETDHIFRSKLPDITISNDLPLHAYCFENLSDFSDRPCLISGSTGKTYSFAETHLISRKVAAGLSNLGIKKGDVIMTLLQNCPEFVFSFIGASMIGAVITTANPFYTQSEIFKQFSASRAKLIITQSQYVNKLGDSDCHENNQKPGEDFIVITIDDPPENCLHFNVLVEASESEMPTVSILPDDPVALPFSSGTTGLPKGVILTHKSLITSVAQQVDGEIPNLYLKQDDVVLCVLPLFHIFSLNSVLLCSLRAGSAVLLMQKFEIGSLLELIQKHNVSVAAVVPPLVLALAKNPLEANFDLSSIRVVLSGAAPLGKELEDALRSRVPQAILGQGYGMTEAGPVLSMCLAFSKQPFPTKSGSCGTVVRNAELKVIDPETGRSLGYNQPGEICIRGSQIMKGYLNDAEATANTIDVEGWLHTGDIGYVDDDDEIFIVDRVKEIIKFKGFQVPPAELEALLVNHPSIADAAVVPQKDEVAGEVPVAFVVRSDDLDLSEEAVKEYIAKQVVFYKKLHKVFFVHSIPKSASGKILRKDLRAKLATATTMS
>Lp4CL1
MANGIKKVEHLYRSKLPDIEISDHLPLHSYCFERVAEFADRPCLIDGATDRTYCFSEVELISRKVAAGLAKLGLQQGQVVMLLLPNCIEFAFVFMGASVRGAIVTTANPFYKPGEIAKQAKAAGARIIVTLAAYVEKLADLQSHDVLVITIDDAPKEGCQHISVLTEADETQCPAVKIHPDDVVALPYSSGTTGLPKGVMLTHKGLVSSVAQQVDGENPNLYFHSDDVILCVLPLFHIYSLNSVLLCALRAGAATLIMQKFNLTTCLELIQKYKVTVAPIVPPIVLDITKSPIVSQYDVSSVRIIMSGAAPLGKELEDALRERFPKAIFGQGYGMTEAGPVLAMNLAFAKNPFPVKSGSCGTVVRNAQIKILDTETGESLPHNQAGEICIRGPEIMKGYINDPESTAATIDEEGWLHTGDVEYIDDDEEIFIVDRVKEIIKYKGFQVAPAELEALLVAHPSIADAAVVPQKHEEAGEVPVAFVVKSSEISEQEIKEFVAKQVIFYKKIHRVYFVDAIPKSPSGKILRKDLRSRLAAK
>Os4CL2
MITVAAPEAQPQVAAAVDEAPPEAVTVFRSKLPDIDIPSHLPLHEYCFARAAELPDAPCLIAAATGRTYTFAETRLLCRRAAAALHRLGVGHGDRVMVLLQNCVEFAVAFFAASFLGAVTTAANPFCTPQEIHKQFKASGVKLILTQSVYVDKLRQHEAFPRIDACTVGDDTLTVITIDDDEATPEGCLPFWDLIADADEGSVPEVAISPDDPVALPFSSGTTGLPKGVVLTHRSVVSGVAQQVDGENPNLHMGAGDVALCVLPLFHIFSLNSVLLCAVRAGAAVALMPRFEMGAMLGAIERWRVTVAAVVPPLVLALAKNPFVERHDLSSIRIVLSGAAPLGKELEDALRARLPQAIFGQGYGMTEAGPVLSMCPAFAKEPTPAKSGSCGTVVRNAELKVVDPDTGFSLGRNLPGEICIRGPQIMKGYLNDPEATAATIDVEGWLHTGDIGYVDDDDEVFIVDRVKELIKFKGFQVPPAELESLLIAHPSIADAAVVPQKDDVAGEVPVAFVVRAADSDITEESIKEFISKQVVFYKRLHKVHFIHAIPKSASGKILRRELRAKLAAC
>Gm4CL3
MTTVAASLDAKEVSTSKTDQNQVCDCDPQTSHVFKSKLPDIPISNHLPLHAYCFQKLSQFSDRPCLIVGPAAKTYTYSETHLISRKIAAGLSNLGIRKGDVVMILLQNSAEFVFSFLAASMIGAVATTANPFYTAAEIFKQFTVSKTKLIITQAMYVDKLRNHDDGAKLGEDFKVVTVDDPPENCLHFSVLSEANESDAPEVDIQPDDAVAMPFSSGTTGLPKGVVLTHKSLTTSVAQQVDGENPNLYLTTEDVLLCVLPLFHIFSLNSVLLCALRAGSAVLLMQKFEIGTLLELIQRHRVSVAMVVPPLVLALAKNPMVADFDLSSIRLVLSGAAPLGKELVEALRNRVPQAVLGQGYGMTEAGPVLSMCLGFAKQPFPTKSGSCGTVVRNAELRVVDPETGRSLGYNQPGEICIRGQQIMKGYLNDEKATALTIDSEGWLHTGDVGYVDEDDEIFIVDRVKELIKYKGFQVPPAELEGLLVSHPSIADAAVVPQKDVAAGEVPVAFVVRSNGFDLTEEAVKEFIAKQVVFYKRLHKVYFVHAIPKSPSGKILRKDLRAKLETAATQTP
>Pb4CL5
MISIASNSVETQKPADTSTNLMPPLINSTSQQNLTQLQPPACTNNIIDSTTATATINHVFRSKLPDIPIPNHLPLHTYCFQNLPEFSDRPCLIVGSTGKSYSFSETHLISQKTGAGLSNLGIQKGDVIMILLQNCAEFVFVFMGASLIGAVTTTANPFYTTAEIFKQVKAANAKLIITQSQYVDKLREDPSSADLADQNKYPKLGEDFKVVTIDDPPENCLHFSVLSEANEKELPDVVIDAEDPVALPFSSGTTGLPKGVILTHKSLVTSVAQQVDGENPNLYLKEDDVVLCVLPLFHIFSLNSVLLCSLRAGAGVLLMHKFEIGTLLELIQRYRVSVAAVVPPLVIALAKNPMVAEFDLSSIRVVLSGAAPLGKELEEALKSRVPQAVLGQGYGMTEAGPVLSMCMAFAKEPMPSKSGSCGTVVRNAELKVLDPETGLSLGYNQPGEICIRGSQIMKGYLNDVAATATTIDTEGWLHTGDVGYVDDDDEVFIVDRVKELIKFKGFQVPPAELESLLISHPSIADAAVVPQKDAAAGEVPVAFVVRSDGLELTEEAVKEFIAKQVVFYKRLHKVHFVRAIPKSASGKILRKDLRAKLATATPPLP
>Md4CL4
MISIASNSVETQKPADTSTNLMPPLINSTSQQNLTQLQPPACTNNIIDSTTATATINHVFRSKLPDIPIPNHLPLHTYCFQNLPEFSDRPCLIVGSTGKSYSFSETHLISQKTGAGLSNLGIQKGDVIMILLQNCAEFVFAFMGASLIGAVTTTANPFYTSAEIFKQVKAANAKLIITQSQYVDKLREHPSSADGADQNNYPKLGEDFKVVTIDDPPENCLHFSVLSEANENELPDVVIDAEDPVALPFSSGTTGLPKGVILTHKSLVTSVAQQVDGENPNLYLKEDDVVLCVLPLFHIFSLNSVLLCSLRAGAGVLLMHKFEIGTLLELIQRYRVSVAAVVPPLVIALAKNPMVAEFDLSSIRVVLSGAAPLGKELEEALKSRVPQALLGQGYGMTEAGPVLSMCMAFAKEPMPSKSGSCGTVVRNAELRVLDPETGLSLGYNQPGEICIRGSQIMKGYLNDAAATATTIDTEGWLHTGDVGYVDDDDEVFIVDRVKELIKFKGFQVPPAELESLLISHPSIADAAVVPQKDDAAGEVPVAFVVRSDGLELTEEAVKEFIAKQVVFYKRLHKVHFVHAIPKSASGKILRKDLRAKLATATPPLP
>Pg4CL2
MISVAPSPESPADTTPHCGNTTTPPSPSSSTNAAGSCSSGDGIIFRSKLPAIPIPNHLPLHAYCFQSLPDSADRPCLIVGSSGKSYTYAETHLICRKTAAGLSNLGISRGDVIMILLPNCPEFVFTFIGASMIGAVTTTANPFYTPSEILKQFKASAAKLIVTQSSFVDKLGHFSRLSLHEEEEEEGVGGHRHRHRQGGSAAAILGKDFTVITVDDPPESCLHFSVLSEANDQSPPDWEQEVVHYYSASCSCSRKLEFEFDPDDPVALPFSSGTTGLPKGVVLTHRSLITSVAQQVDGENPNLHLRGDDVVLCLLPLFHIYSLNSVLLCSLRAGAAVLLMHKFEIGALLELIQRHRVSVAAVVPPLVLALAKNPVVEGFDLSSLRLVLSGAAPLAKDLEDALRTRVPQAVLGQGYGMTEAGPVLSMCLGFAKQPFPTKSGSCGTVVRNAELKVIDPVTGSSLGYNQSGYLNDPEATARTIDVEGWLHTGDIGYVDEDDEVFIVDRVKEIIKFKGFQVPPAELEALLLSHASIADAAVVPQKDEAAGEVPVAFVVCSKGMEVTEEAIKQFVAKQVVFYKRLYKVYFVHAIPKSPSGKILRKDLRAKLAAAAASSTPL
>Ri4CL3
MISIASNNNNNNSVVVETPTKPEISPNIISDVISTSQTQPEQKQQPPTTTTHHVFKSKLPDLPNISNHLPLHTYCFENISDFSERPCLIIGSTGKSYTFSETRLLSQKTGVGLSKLGIHKGDVVMILLQNCAEFVFAFMGASMIGAVTTTANPFYTASEIFKQLEASNAKLIITQSQYVDKLRQPGQHFQVVTIDDPPENCLHFSVLSDANENELPQVSIDPDDPVALPFSSGTTGLPKGVILTHKSLITSVAQQVDGENPNLYLKGDDVVLCVLPLFHIFSLNSVLLCSLRAGAAVLVMPKFEIGTLLELIQRYRVFCGGGWCLAGDSAGEESMVADYDLSSIRVVLSGAAPLGKELEEALRNRVPQAVLGQGYGMTEAGPVLSMCLAFAKQPFPTKSGSCGSVVRNAELKVVEPETGRSLGYNQPGEICVRGSQIMKGYLNDGEATATTVDVEGWLHTGDIGYVDDDDEVFIVDRVKELIKFKGFQVPPAELESLLISHPSMQMQLVVPQKDDAAGEVPVAFVVRSNGGNELTEEAVKEFIAKQVVFYKRLHKVYFVHAIPKSPAGKILRKDLRAKLAAAATPNPHHPI
>Egr4CL2
MISVAPSPETAPKNPSEVPQGEKREAPAACTIFRSKLPDIPIPNHLSLHSYCFEHVPQFPDRPCLISDSTGKSFSFSDALLLSRKVAAGLHNLGIRRGDVVMTLLQNCPEFAFSFMGASMIGAVTTTANPFYTPSEIFKQFAASRTKLVITQSLYVDKLRDHADGNGPTLGKDFVVVTVDDPPEGCVHFSVLGEANEEEAPEVAIHPDDPVALPFSSGTTGLPKGVILTHRNLITSIAQQVDGENPNLHLRAEDVMLCVLPLFHIYSLNSVLLCSLRAGAGVLLMHKFEIGTLLQLIERHRVSVAAVVPPLVLALAKNPLVEKFDLSSIRMVLSGAAPLGKELELALQTRLPGAILGQGYGMTEAGPVLSMCLGFAKQPFPTKSGSCGTVVRNAELKVIDPETGSSLGYNQPGEICIRGQQIMKGYLNDPEATSITIDADGWLHTGDIGYVDDDDEIFIVDRVKEIIKFKGFQVPPAELEALLVSHPSIADAAVVPQKDEVAGEVPVAFVVRSNGFD
>Gh4CL20
MISIADHPVELESPKPDQLSPETPADHIFRSKLPDIPISNHLPLHTYCFENLPSLSDKPCLISGSSGKIYSFSETHLIAQKTAAGLSNLGIQKGDAIMILLHNCAEFVFAFMGASMIGAVSTTANPFYTSKEIFKQFKAARAKLIITQSQYVDKLKDTNNNDGDENFPKIGEDFKVITIDDPPENCLDFSMLSEANENEIPQVTIHPDDPVALPFSSGTTGLPKGVVLTHKSLITSVAQQVDGENPNLYLTHDDVVLCVLPLFHIYSLNSVLLCSLRAGAAVLLMQKFEIGTLLELIQRHKVSVAAVVPPLVVLLAKNPVVAQFDLSSIRVVLSGAAPLGKELEDALRGRVPQAVLGQGYGMTEAGPVLSMCLGFAKQPFPTKSGSCGTVVRNAELKVIDPETGCSLGYNQPGEICIRGSQIMKGYLNDGVATAATIDVEGWLHTGDIGYVDEDDEIFIVDRVKEIIKFKGFQVPPAELESLLISHPSIADAAVVPQKDEVAGEVPVAFVVRSNGFELTEEAVKEFIAKQVVYYKRLHKVHFVHAIPKSPSGKILRKDLRAKLAAAAPNTHIP
>Pb4CL1
MTIASNSVQTQKPADIPTNLMPSEINSTPQQNLTQLQPPACTNNIIDSTTATATTNHVFRSKLPDIPIPNHLPLHSYCFQNLAEFSDRPCLIVGSTGKSYSFSETHLISQKTGAGLSNLGIQKGDVIMILLQNCAEFVFAFMGASMIGAVTTTANPFYTAAEIFKQVKAANAKLIITQSQYANKLHEHPSSADGADQNNFPKLGEDFKVVTIDDPPENCLHFSVLSEANEKELPDVVIDTEDPVALPFSSGTTGLPKGVILTHKSLVTSVAQQVDGENPNLYLKEDDVVLCVLPLFHIFSLNSVLLCSLRAGAGVLLMHKFEIGTLLELIQRYRVSVAAVVPPLVIALAKNPMVAEFDLSSIRVVLSGAAPLGKELEEALKSRVPEAVLGQGYGMTEAGPVLSMCMAFAREPMPTKSGSCGTVVRNAELKVLDPETGLSLGYNQPGEICIRGSQIMKGYLNDAAATATTVDTEGWLHTGDVGYVDDDDEVFIVDRVKELIKFKGFQVPPAELESLLISHPSIADAAVVPQKDDAAGEVPVAFVVRSSGLELTEESVKEFIAKQVVFYKRLHKVHFVHAIPKSPAGKILRKDLRAKLATATPAALAN
>Gm4CL4
MITLAPSLDTPKTDQNQVSDPQTSHVFKSKLPDIPISNHLPLHSYCFQNLSQFAHRPCLIVGPASKTFTYADTHLISSKIAAGLSNLGILKGDVVMILLQNSADFVFSFLAISMIGAVATTANPFYTAPEIFKQFTVSKAKLIITQAMYVDKLRNHDGAKLGEDFKVVTVDDPPENCLHFSVLSEANESDVPEVEIHPDDAVAMPFSSGTTGLPKGVILTHKSLTTSVAQQVDGENPNLYLTTEDVLLCVLPLFHIFSLNSVLLCALRAGSAVLLMQKFEIGTLLELIQRHRVSVAMVVPPLVLALAKNPMVADFDLSSIRLVLSGAAPLGKELEEALRNRMPQAVLGQGYGMTEAGPVLSMCLGFAKQPFQTKSGSCGTVVRNAELKVVDPETGRSLGYNQPGEICIRGQQIMKGYLNDEAATASTIDSEGWLHTGDVGYVDDDDEIFIVDRVKELIKYKGFQVPPAELEGLLVSHPSIADAAVVPQKDVAAGEVPVAFVVRSNGFDLTEEAVKEFIAKQVVFYKRLHKVYFVHAIPKSPSGKILRKDLRAKLETAATQTP
>At4CL3
MITAALHEPQIHKPTDTSVVSDDVLPHSPPTPRIFRSKLPDIDIPNHLPLHTYCFEKLSSVSDKPCLIVGSTGKSYTYGETHLICRRVASGLYKLGIRKGDVIMILLQNSAEFVFSFMGASMIGAVSTTANPFYTSQELYKQLKSSGAKLIITHSQYVDKLKNLGENLTLITTDEPTPENCLPFSTLITDDETNPFQETVDIGGDDAAALPFSSGTTGLPKGVVLTHKSLITSVAQQVDGDNPNLYLKSNDVILCVLPLFHIYSLNSVLLNSLRSGATVLLMHKFEIGALLDLIQRHRVTIAALVPPLVIALAKNPTVNSYDLSSVRFVLSGAAPLGKELQDSLRRRLPQAILGQGYGMTEAGPVLSMSLGFAKEPIPTKSGSCGTVVRNAELKVVHLETRLSLGYNQPGEICIRGQQIMKEYLNDPEATSATIDEEGWLHTGDIGYVDEDDEIFIVDRLKEVIKFKGFQVPPAELESLLINHHSIADAAVVPQNDEVAGEVPVAFVVRSNGNDITEEDVKEYVAKQVVFYKRLHKVFFVASIPKSPSGKILRKDLKAKLC
>Md4CL3
MTIASSSVETQKPADIPTNLMPSEINSTSQQNLTQLQPAACTNNIIDSTTATSTATATTNHVFRSKLPDIPIPNHLPLHTYCFQNLPEFSDRPCLIVGSTGKSYSFSETHLIAQKTGAGLSNLGIQKGEVIMILLQNCAEFVFAFMGASMIGAVTTTANPFYTAAEVFKQVKAANAKLIITQSQYVNKLREHPSSADGTDQNNFPKLGEDFKIVTIDNPPENCLHFSVLSEANEKELPDVVIDAEDPVALPFSSGTTGLPKGVILTHKSLVTSVAQQVDGENPNLYLKEDDVVLCVLPLFHIFSLNSVLLCSLRAGAGVLLMHKFEIGTLLELIQRYRVSVAAVVPPLVIALAKNPMVAEFDLSSIRVVLSGAAPLGKELEEALKSRVPEAVLGQGYGMTEAGPVLSMCMAFAKEPMPTKSGSCGTVVRNAELKVLDLETGLSLGYNQSGEICIRGSQIMKGYLNDVAATATTVDTEGWLHTGDVGYVDDDNEIFIVDRAKELIKFKGFQVPPAELESLLISHPSIADAAVVPQKDDAAGEVPVAFVVRSNGLELTEEAVKEFIAKQVVFYKRLHKVHFVHAIPKSPSGKILRKDLRAKLATATPSALAN
>Sm4CL3
MLSVAAAEAQNPELSSHALPQTRSPEETHIFVSKLPTIPISNDIPLHTYCFQNYAQYPDRPCLIVGTGAGKSYTFAETHLICRKVAAGFSNRGIKKGDVIMVLLQNCAEFVFTFMGASMIGAVTTTANPFCTSNEIFKQFKASKSKMIVTQAMYVDKLRDTGDESIVFGEDFSVVTIDAPPEGCLPFSALSEADEATAPEVEIDPNDAVALPFSSGTTGLPKGVILTHKSLITSIAQQVDGDNPNLYLKPDDVVLCVLPLFHIYSLNSVLLCSLRAGAGVLLMQKFEIGSLLELIQRHRVSVAAVVPPLVLALAKNPLVDNFDLSSIRMVLSGAAPLGKELETALLSRLPQAVFGQGYGMTEAGPVLSMSPSFAKQPLPTKSGSCGNVVRNAELKVVDPDTGCSLPRNQPGEICIRGPQIMKGYLNDAEATARTVDVDGWLHTGDIGYVDDDDDVFIVDRVKELIKFKGFQVPPAELEALLISHPQISDAAVVPQKDEAAGEVPVAFVVPSNGSELTEEAVKEFISKQVVFYKRLHKVYFVHAIPKSPAGKILRKDLRAKLASAASPTS
>Pv4CL2
MITVAAPEAQPQASAAAVTEMVALEETVFRSKLPDIEIPSHLPLHEYCFARAAELPDAPCLIAAATGTTYTYAETRLLCRKAAASLHGLGVGQGDRVMILLQNSVEFVLTFFGASFLGAVTTAANPFCTPQEIHKQFKTSGARLVVTQSAYVDKLRHEAFPRIDGAARSGDEGSVLTVVTVDDATSTPEGCLAFWELVASADEAALPAVSISPDDPVALPFSSGTTGLPKGVVLTHGGQVAGVAQQVDGANPNLYMREGDVALCVLPLFHIFSLNSVLLCALRAGAAVMLMPRFEMGAMLEGIQRWRVTVAAVVPPLVLALAKNPALEKYDLSSIRIVLSGAAPLGKELVDALRARVPQAIFGQGYGMTEAGPVLSMCPAFAKEPSPAKPGSCGTVVRNAELKVVDPDTGLLLGRNLPGEICIRGPQIMKGYLNDPEATARTIDVDGWLHTGDIGYVDDDEEVFIVDRVKELIKFKGFQVPPAELEALLLAHPSIADAAVVPQKDDAAGEVPVAFVVRAADSDIAEDAIKEYISKQVVFYKRLHRVYFTHSIPKSASGKILRRELRAKLAAAATA
>Sb4CL2
MGSVDTAVAVPVPVPEPEAEEKAAVVFRSKLPDIEINNSQSLQTYCFGKMSEVADRACLIDGQTGASYTYAEVESLSRRAASGLRAMGVGKGDVVMNLLRNCPEFAFTFLGAARLGAATTTANPFYTPHEIHRQAEAAGAKVIVTEACAVEKVREFAAGRGVPVVTVDGRFDGCVEFAEVIAAEELDADADVHPDDVVALPYSSGTTGLPKGVMLTHRSLITSVAQQVDGENPNLYFSKDDVVLCLLPLFHIYSLNSVLLAGLRAGSTIVIMRKFDLGALVDLVRKHGITIAPFVPPIVVEIAKSPRVTADDLASIRMVMSGAAPMGKELQDAFMTKIPNAVLGQGYGMTEAGPVLAMCLAFAKEPFQVKSGSCGTVVRNAELKVVDPDTGAALGRNQPGEICIRGEQIMKGYLNDLESTKNTIDKDGWLHTGDIGYVDDDDEIFIVDRLKEIIKYKGFQVPPAELEALLITHPEIKDAAVVSMKDDLAGEIPVAFIVRTEGSEVTEDEIKQFVAKEVVFYKKIHKVFFTESIPKNPSGKILRKDLRARLAAGVH
>Le4CL2
MLSVASPETQKPELSSIAAPPSSTPQNQSSISGDNNSNETIIFRSKLPDIPISNNLPLHTYCFQNASEYPNRTCIIDSKTGKQYTFSETDSICRKVAAGLSNLGIQKGDVIMVLLQNCAEFVFTFMGASIIGAVITTGNPFYTTAEIFKQVNVSNTKLIITQSNYVDKLRNTTINESDNKYPKLGEDFKVITIDTPPENCLPFSLLIENTQENQVTSVSIDSNDPIALPFSSGTTGLPKGVILTHKSLITSVAQQVDGDNPNLYLKHDDVVLCVLPLFHIYSLNSVLLCSLRAGAAVLIMQKFEIGALLELIQSHRVSVAAVVPPLVLALAKNPMVDKYDLSSIRVVLSGAAPLGRELELALLNRVPHAIFGQGYGMTEAGPVLSMSPSFAKHPYPAKSGSCGTVVRNADLKVIDPETGSSLGRNQPGEICIRGEQIMKGYLNDPEATARTVDIEGWLHTGDIGYVDDDDEVFIVDRVKELIKFKGFQVPPAELEALLISHPNIADAAVVPQKDAAAGEVPVAFVVPSNDGFELTEEAVKEFISKQVVFYKRLHKVYFVHSIPKSPSGKILRKDLRAKLAAAASS
>dabenzi
MISVAPSPESPADTTPHCGNTTTPPSPSSSTNAAGSCSSGDGIIFRSKLPAIPIPNHLPLHAYCFQSLPDSADRPCLIVGSSGKSYTYAETHLICRKTAAGLSNLGISRGDVIMILLPNCPEFVFTFIGASMIGAVTTTANPFYTPSEILKQFKASAAKLIVTQSSFVDKLGHFSRLSLHEEEEEEGVGGHRHRHRQGGSAAAILGKDFTVITVDDPPESCLHFSVLSEANDQSPPDWEQEVVHYYSASCSCSRKLEFEFDPDDPVALPFSSGTTGLPKGVVLTHRSLITSVAQQVDGENPNLHLRGDDVVLCLLPLFHIYSLNSVLLCSLRAGAAVLLMHKFEIGALLELIQRHRVSVAAVVPPLVLALAKNPVVEGFDLSSLRLVLSGAAPLAKDLEDALRTRVPQAVLGQGYGMTEAGPVLSMCLGFAKQPFPTKSGSCGTVVRNAELKVIDPVTGSSLGYNQSGEICIRGQQIMKGYLNDPEATARTIDVEGWLHTGDIGYVDEDDEVFIVDRVKEIIKFKGFQVPPAELEALLLSHASIADAAVVPQKDEAAGEVPVAFVVCSKGMEVTEEAIKQFVAKQVVFYKRLYKVYFVHAIPKSPSGKILRKDLRAKLAAAAASSTPL
>tunisi
MISVAPSPESPADTTPHCGNTTTPPSPSSSTNAAGSCSSGDGIIFRSKLPAIPIPNHLPLHAYCFQSLPDSADRPCLIVGSSGKSYTYAETHLICRKTAAGLSNLGISRGDVIMILLPNCPEFVFTFIGASMIGAVTTTANPFYTPSEILKQFKASAAKLIVTQSSFVDKLGHFSRLSLHEEEEEEGVGGHRHRHRQGGSAAAILGKDFTVITVDDPPESCLHFSVLSEANDQSPPDWEQEVVHYYSASCSCSRKLEFEFDPDDPVALPFSSGTTGLPKGVVLTHRSLITSVAQQVDGENPNLHLRGDDVVLCLLPLFHIYSLNSVLLCSLRAGAAVLLMHKFEIGALLELIQRHRVSVAAVVPPLVLALAKNPVVEGFDLSSLRLVLSGAAPLAKDLEDALRTRVPQAVLGQGYGMTEAGPVLSMCLGFAKQPFPTKSGSCGTVVRNAELKVIDPVTGSSLGYNQSGEICIRGQQIMKGYLNDPEATARTIDVEGWLHTGDIGYVDEDDEVFIVDRVKEIIKFKGFQVPPAELEALLLSHASIADAAVVPQKDEAAGEVPVAFVVCSKGMEVTEEAIKQFVAKQVVFYKRLYKVYFVHAIPKSPSGKILRKDLRAKLAAAAASSTPL
